# Supplementary material for: Genomic analysis of ST88 community-acquired methicillin resistant Staphylococcus aureus in Ghana
Source: PeerJ. 2017 Feb 28;5:e3047. doi: 10.7717/peerj.3047 (PMC5333547; doi:10.7717/peerj.3047)
Supplement: Supplemental Information 3 [file peerj-05-3047-s003.xlsx]

## Sheet: ST88_GI
Table S1: Genomic regions enriched in S. aureus MRSA ST88
														ST88	NON-ST88	NON-ST88	NON-ST88	NON-ST88	NON-ST88	NON-ST88	NON-ST88	NON-ST88	NON-ST88	NON-ST88	NON-ST88	NON-ST88	NON-ST88	NON-ST88	NON-ST88	ST88	ST88	ST88	ST88	ST88	ST88	ST88	ST88	ST88	ST88	ST88	ST88	ST88	ST88	ST88	ST88	ST88	ST88	ST88	ST88
Feature	Gene	Annotation	No. isolates	No. sequences	Avg sequences per isolate	Genome Fragment	Order within Fragment	Accessory Fragment	Accessory Order with Fragment	QC	Min group size nuc	Max group size nuc	Avg group size nuc	COUNTER	aureus_11819-97	aureus_300-169	aureus_COL	aureus_ED98	aureus_JKD6009	aureus_JKD6159	aureus_M013	aureus_MSSA476	aureus_MW2	aureus_N315	aureus_S2397	aureus_str._Newman	MRSA_CVM43477	ST772-MRSA-V	USA300_FPR3757	aureus_21343	BU_G0201_t8	BU_G0202_t2	BU_G0701_t5	BU_G1905_t3	BU_W13_t1	HST-105	Sa_aus0325	Sa_NOG-W01	Sa_NOG-W02	Sa_NOG-W04	Sa_NOG-W05	Sa_NOG-W06	Sa_NOG-W07	Sa_NOG-W10	Sa_NOG-W11	Sa_NOG-W13	Sa_NOG-W14	Sa_NOG-W24	Sa_NOG-W25
ST88_GI-1	group_572	hypothetical protein	16	16	1	1	4209	1	1497		737	1730	1667	_2560_	*	*	*	*	*	*	*	*	*	*	*	*	*	*	*	aureus_21343_02477	BU_G0201_t8_01011	BU_G0202_t2_00597	BU_G0701_t5_00943	BU_G1905_t3_00972	BU_W13_t1_01354	HST-105_02277	Sa_aus0325_00029	Sa_NOG-W01_00264	Sa_NOG-W02_01656	*	Sa_NOG-W05_00596	*	Sa_NOG-W07_00525	Sa_NOG-W10_01168	Sa_NOG-W11_00597	Sa_NOG-W13_00296	*	Sa_NOG-W24_01424	*
ST88_GI-1	group_2165	putative restriction enzyme	20	20	1	1	4206	1	1494		1904	1904	1904	_2465_	*	*	*	*	*	*	*	*	*	*	*	*	*	*	*	aureus_21343_02478	BU_G0201_t8_01012	BU_G0202_t2_00596	BU_G0701_t5_00942	BU_G1905_t3_00971	BU_W13_t1_01355	HST-105_02276	Sa_aus0325_00030	Sa_NOG-W01_00265	Sa_NOG-W02_01655	Sa_NOG-W04_01082	Sa_NOG-W05_00595	Sa_NOG-W06_00441	Sa_NOG-W07_00526	Sa_NOG-W10_01169	Sa_NOG-W11_00596	Sa_NOG-W13_00297	Sa_NOG-W14_01014	Sa_NOG-W24_01423	Sa_NOG-W25_02365
ST88_GI-1	group_399	hypothetical protein	20	20	1	1	4205	1	1493		290	917	808	_2488_	*	*	*	*	*	*	*	*	*	*	*	*	*	*	*	aureus_21343_02479	BU_G0201_t8_01013	BU_G0202_t2_00595	BU_G0701_t5_00941	BU_G1905_t3_00970	BU_W13_t1_01356	HST-105_02275	Sa_aus0325_00031	Sa_NOG-W01_00266	Sa_NOG-W02_01654	Sa_NOG-W04_01083	Sa_NOG-W05_00594	Sa_NOG-W06_00440	Sa_NOG-W07_00527	Sa_NOG-W10_01170	Sa_NOG-W11_00595	Sa_NOG-W13_00298	Sa_NOG-W14_01015	Sa_NOG-W24_01422	Sa_NOG-W25_02364
ST88_GI-1	group_2873	hypothetical protein	1	1	1	1	4863	1	129		284	284	284	_4262_	*	*	*	*	*	*	*	*	*	*	*	*	*	*	*	*	*	*	*	*	*	*	Sa_aus0325_00032	*	*	*	*	*	*	*	*	*	*	*	*
ST88_GI-1	group_1298	hypothetical protein	20	20	1	1	4864	1	1492		182	182	182	_2443_	*	*	*	*	*	*	*	*	*	*	*	*	*	*	*	aureus_21343_02480	BU_G0201_t8_01014	BU_G0202_t2_00594	BU_G0701_t5_00940	BU_G1905_t3_00969	BU_W13_t1_01357	HST-105_02273	Sa_aus0325_00033	Sa_NOG-W01_00267	Sa_NOG-W02_01653	Sa_NOG-W04_02297	Sa_NOG-W05_00593	Sa_NOG-W06_02268	Sa_NOG-W07_00528	Sa_NOG-W10_01171	Sa_NOG-W11_00594	Sa_NOG-W13_00299	Sa_NOG-W14_02313	Sa_NOG-W24_01421	Sa_NOG-W25_02535
ST88_GI-1	group_403	Integrase core domain protein	23	23	1	1	4865	1	1490		422	806	451	_2384_	*	*	*	aureus_ED98_01750	*	*	*	*	*	aureus_N315_01678	aureus_S2397_00184	*	*	*	*	aureus_21343_02481	BU_G0201_t8_01015	BU_G0202_t2_00593	BU_G0701_t5_00939	BU_G1905_t3_00968	BU_W13_t1_01358	HST-105_02272	Sa_aus0325_00034	Sa_NOG-W01_00268	Sa_NOG-W02_01652	Sa_NOG-W04_02296	Sa_NOG-W05_00592	Sa_NOG-W06_02267	Sa_NOG-W07_00529	Sa_NOG-W10_01172	Sa_NOG-W11_00593	Sa_NOG-W13_00300	Sa_NOG-W14_02312	Sa_NOG-W24_01420	Sa_NOG-W25_02534
ST88_GI-1	yjaB	putative N-acetyltransferase YjaB	20	20	1	1	4860	1	1488		458	458	458	_2466_	*	*	*	*	*	*	*	*	*	*	*	*	*	*	*	aureus_21343_02482	BU_G0201_t8_01016	BU_G0202_t2_00592	BU_G0701_t5_00938	BU_G1905_t3_00967	BU_W13_t1_01359	HST-105_02271	Sa_aus0325_00035	Sa_NOG-W01_00269	Sa_NOG-W02_01651	Sa_NOG-W04_02295	Sa_NOG-W05_00591	Sa_NOG-W06_02266	Sa_NOG-W07_00530	Sa_NOG-W10_01173	Sa_NOG-W11_00592	Sa_NOG-W13_00301	Sa_NOG-W14_02311	Sa_NOG-W24_01419	Sa_NOG-W25_02533
ST88_GI-2	group_2187	hypothetical protein	20	20	1	1	4534	2	17		491	491	491	_2467_	*	*	*	*	*	*	*	*	*	*	*	*	*	*	*	aureus_21343_00775	BU_G0201_t8_01403	BU_G0202_t2_00940	BU_G0701_t5_01548	BU_G1905_t3_01577	BU_W13_t1_01484	HST-105_01286	Sa_aus0325_00229	Sa_NOG-W01_01752	Sa_NOG-W02_01815	Sa_NOG-W04_01424	Sa_NOG-W05_01462	Sa_NOG-W06_01324	Sa_NOG-W07_01218	Sa_NOG-W10_01556	Sa_NOG-W11_01727	Sa_NOG-W13_01320	Sa_NOG-W14_01354	Sa_NOG-W24_00892	Sa_NOG-W25_00917
ST88_GI-2	group_1491	hypothetical protein	29	29	1	1	4535	2	30		413	683	673	_2205_	aureus_11819-97_00278	*	aureus_COL_00266	aureus_ED98_00256	*	*	*	aureus_MSSA476_00265	aureus_MW2_00268	aureus_N315_00285	*	aureus_str._Newman_00237	MRSA_CVM43477_00130	*	USA300_FPR3757_00292	aureus_21343_00774	BU_G0201_t8_01404	BU_G0202_t2_00941	BU_G0701_t5_01549	BU_G1905_t3_01578	BU_W13_t1_01485	HST-105_02651	Sa_aus0325_00230	Sa_NOG-W01_01751	Sa_NOG-W02_01816	Sa_NOG-W04_01425	Sa_NOG-W05_01463	Sa_NOG-W06_01325	Sa_NOG-W07_01219	Sa_NOG-W10_01557	Sa_NOG-W11_01728	Sa_NOG-W13_01321	Sa_NOG-W14_01355	Sa_NOG-W24_00893	Sa_NOG-W25_00918
ST88_GI-2	group_1492	hypothetical protein	29	29	1	1	4531	2	32		611	611	611	_2206_	aureus_11819-97_00279	*	aureus_COL_00267	aureus_ED98_00257	*	*	*	aureus_MSSA476_00266	aureus_MW2_00269	aureus_N315_00286	*	aureus_str._Newman_00238	MRSA_CVM43477_00129	*	USA300_FPR3757_00293	aureus_21343_00773	BU_G0201_t8_01405	BU_G0202_t2_00942	BU_G0701_t5_01550	BU_G1905_t3_01579	BU_W13_t1_01486	HST-105_02652	Sa_aus0325_00231	Sa_NOG-W01_01750	Sa_NOG-W02_01817	Sa_NOG-W04_01426	Sa_NOG-W05_01464	Sa_NOG-W06_01326	Sa_NOG-W07_01220	Sa_NOG-W10_01558	Sa_NOG-W11_01729	Sa_NOG-W13_01322	Sa_NOG-W14_01356	Sa_NOG-W24_00894	Sa_NOG-W25_00919
ST88_GI-2	group_939	hypothetical protein	24	24	1	1	4528	2	42		500	500	500	_2360_	*	*	aureus_COL_00269	*	*	*	*	*	*	*	*	aureus_str._Newman_00240	MRSA_CVM43477_00128	*	USA300_FPR3757_00295	aureus_21343_00772	BU_G0201_t8_01406	BU_G0202_t2_00943	BU_G0701_t5_01551	BU_G1905_t3_01580	BU_W13_t1_01487	HST-105_02653	Sa_aus0325_00232	Sa_NOG-W01_01749	Sa_NOG-W02_01818	Sa_NOG-W04_01427	Sa_NOG-W05_01465	Sa_NOG-W06_01327	Sa_NOG-W07_01221	Sa_NOG-W10_01559	Sa_NOG-W11_01730	Sa_NOG-W13_01323	Sa_NOG-W14_01357	Sa_NOG-W24_00895	Sa_NOG-W25_00920
ST88_GI-2	group_1493	hypothetical protein	20	20	1	1	4521	2	6		269	482	471	_2447_	*	*	*	*	*	*	*	*	*	*	*	*	*	*	*	aureus_21343_00771	BU_G0201_t8_01407	BU_G0202_t2_00944	BU_G0701_t5_01552	BU_G1905_t3_01581	BU_W13_t1_01488	HST-105_02640	Sa_aus0325_00233	Sa_NOG-W01_01748	Sa_NOG-W02_01819	Sa_NOG-W04_01428	Sa_NOG-W05_01466	Sa_NOG-W06_01328	Sa_NOG-W07_01222	Sa_NOG-W10_01560	Sa_NOG-W11_01731	Sa_NOG-W13_01324	Sa_NOG-W14_01358	Sa_NOG-W24_00896	Sa_NOG-W25_00921
ST88_GI-2	group_940	hypothetical protein	24	24	1	1	4522	2	50		491	491	491	_2361_	aureus_11819-97_00282	*	aureus_COL_00273	*	*	*	*	*	*	*	*	aureus_str._Newman_00244	*	*	USA300_FPR3757_00299	aureus_21343_00770	BU_G0201_t8_01408	BU_G0202_t2_00945	BU_G0701_t5_01553	BU_G1905_t3_01582	BU_W13_t1_01489	HST-105_02639	Sa_aus0325_00234	Sa_NOG-W01_01747	Sa_NOG-W02_01820	Sa_NOG-W04_01429	Sa_NOG-W05_01467	Sa_NOG-W06_01329	Sa_NOG-W07_01223	Sa_NOG-W10_01561	Sa_NOG-W11_01732	Sa_NOG-W13_01325	Sa_NOG-W14_01359	Sa_NOG-W24_00897	Sa_NOG-W25_00922
ST88_GI-2	group_2188	hypothetical protein	27	27	1	1	4520	2	65		683	683	683	_2265_	aureus_11819-97_00283	aureus_300-169_02192	aureus_COL_00274	*	*	aureus_JKD6159_00277	*	*	*	*	*	aureus_str._Newman_00245	MRSA_CVM43477_02294	*	USA300_FPR3757_00300	aureus_21343_00769	BU_G0201_t8_01409	BU_G0202_t2_00946	BU_G0701_t5_01554	BU_G1905_t3_01583	BU_W13_t1_01490	HST-105_02638	Sa_aus0325_00235	Sa_NOG-W01_01746	Sa_NOG-W02_01821	Sa_NOG-W04_01430	Sa_NOG-W05_01468	Sa_NOG-W06_01330	Sa_NOG-W07_01224	Sa_NOG-W10_01562	Sa_NOG-W11_01733	Sa_NOG-W13_01326	Sa_NOG-W14_01360	Sa_NOG-W24_00898	Sa_NOG-W25_00923
ST88_GI-2	group_419	hypothetical protein	24	24	1	1	4517	2	70		272	491	472	_2358_	*	aureus_300-169_02201	*	*	aureus_JKD6009_00450	*	*	*	*	*	aureus_S2397_01480	*	MRSA_CVM43477_02285	*	*	aureus_21343_00768	BU_G0201_t8_01410	BU_G0202_t2_00947	BU_G0701_t5_01555	BU_G1905_t3_01584	BU_W13_t1_01491	HST-105_02637	Sa_aus0325_00236	Sa_NOG-W01_01745	Sa_NOG-W02_01822	Sa_NOG-W04_01431	Sa_NOG-W05_01469	Sa_NOG-W06_01331	Sa_NOG-W07_01225	Sa_NOG-W10_01563	Sa_NOG-W11_01734	Sa_NOG-W13_01327	Sa_NOG-W14_01361	Sa_NOG-W24_00899	Sa_NOG-W25_00924
ST88_GI-2	group_941	hypothetical membrane protein	24	24	1	1	4515	2	71		302	473	330	_2362_	*	aureus_300-169_02195	*	*	aureus_JKD6009_00444	*	aureus_M013_00273	*	*	*	aureus_S2397_02248	*	*	*	*	aureus_21343_00766	BU_G0201_t8_01412	BU_G0202_t2_00949	BU_G0701_t5_01557	BU_G1905_t3_01586	BU_W13_t1_01493	HST-105_02635	Sa_aus0325_00238	Sa_NOG-W01_01743	Sa_NOG-W02_01824	Sa_NOG-W04_01433	Sa_NOG-W05_01471	Sa_NOG-W06_01333	Sa_NOG-W07_01227	Sa_NOG-W10_01565	Sa_NOG-W11_01736	Sa_NOG-W13_01329	Sa_NOG-W14_01363	Sa_NOG-W24_00901	Sa_NOG-W25_00926
ST88_GI-2	group_942	hypothetical protein	25	25	1	1	4513	2	72		374	374	374	_2349_	*	aureus_300-169_02196	*	*	aureus_JKD6009_00445	*	aureus_M013_00274	*	*	*	aureus_S2397_02247	*	MRSA_CVM43477_02289	*	*	aureus_21343_00765	BU_G0201_t8_01413	BU_G0202_t2_00950	BU_G0701_t5_01558	BU_G1905_t3_01587	BU_W13_t1_01494	HST-105_02634	Sa_aus0325_00239	Sa_NOG-W01_01742	Sa_NOG-W02_01825	Sa_NOG-W04_01434	Sa_NOG-W05_01472	Sa_NOG-W06_01334	Sa_NOG-W07_01228	Sa_NOG-W10_01566	Sa_NOG-W11_01737	Sa_NOG-W13_01330	Sa_NOG-W14_01364	Sa_NOG-W24_00902	Sa_NOG-W25_00927
ST88_GI-2	group_943	putative membrane protein	25	25	1	1	4512	2	73		389	389	389	_2350_	*	aureus_300-169_02197	*	*	aureus_JKD6009_00446	*	aureus_M013_00275	*	*	*	aureus_S2397_02246	*	MRSA_CVM43477_02288	*	*	aureus_21343_00764	BU_G0201_t8_01414	BU_G0202_t2_00951	BU_G0701_t5_01559	BU_G1905_t3_01588	BU_W13_t1_01495	HST-105_02633	Sa_aus0325_00240	Sa_NOG-W01_01741	Sa_NOG-W02_01826	Sa_NOG-W04_01435	Sa_NOG-W05_01473	Sa_NOG-W06_01335	Sa_NOG-W07_01229	Sa_NOG-W10_01567	Sa_NOG-W11_01738	Sa_NOG-W13_01331	Sa_NOG-W14_01365	Sa_NOG-W24_00903	Sa_NOG-W25_00928
ST88_GI-2	group_597	putative membrane protein	25	25	1	1	4511	2	81		392	392	392	_2342_	*	aureus_300-169_02198	*	*	aureus_JKD6009_00447	*	aureus_M013_00276	*	*	*	aureus_S2397_02245	*	MRSA_CVM43477_02287	*	*	aureus_21343_00763	BU_G0201_t8_01415	BU_G0202_t2_00952	BU_G0701_t5_01560	BU_G1905_t3_01589	BU_W13_t1_01496	HST-105_02632	Sa_aus0325_00241	Sa_NOG-W01_01740	Sa_NOG-W02_01827	Sa_NOG-W04_01436	Sa_NOG-W05_01474	Sa_NOG-W06_01336	Sa_NOG-W07_01230	Sa_NOG-W10_01568	Sa_NOG-W11_01739	Sa_NOG-W13_01332	Sa_NOG-W14_01366	Sa_NOG-W24_00904	Sa_NOG-W25_00929
ST88_GI-2	group_2189	hypothetical protein	20	20	1	1	4508	2	80		500	500	500	_2468_	*	*	*	*	*	*	*	*	*	*	*	*	*	*	*	aureus_21343_00762	BU_G0201_t8_01416	BU_G0202_t2_00953	BU_G0701_t5_01561	BU_G1905_t3_01590	BU_W13_t1_01497	HST-105_02631	Sa_aus0325_00242	Sa_NOG-W01_01739	Sa_NOG-W02_01828	Sa_NOG-W04_01437	Sa_NOG-W05_01475	Sa_NOG-W06_01337	Sa_NOG-W07_01231	Sa_NOG-W10_01569	Sa_NOG-W11_01740	Sa_NOG-W13_01333	Sa_NOG-W14_01367	Sa_NOG-W24_00905	Sa_NOG-W25_00930
ST88_GI-3	group_960	sodium/dicarboxylare symporter	20	20	1	1	602	233	1		209	209	209	_2491_	*	*	*	*	*	*	*	*	*	*	*	*	*	*	*	aureus_21343_02563	BU_G0201_t8_01502	BU_G0202_t2_01039	BU_G0701_t5_01647	BU_G1905_t3_01676	BU_W13_t1_01587	HST-105_01550	Sa_aus0325_00327	Sa_NOG-W01_01654	Sa_NOG-W02_01341	Sa_NOG-W04_01523	Sa_NOG-W05_01561	Sa_NOG-W06_01423	Sa_NOG-W07_01317	Sa_NOG-W10_01655	Sa_NOG-W11_01824	Sa_NOG-W13_01419	Sa_NOG-W14_01453	Sa_NOG-W24_00991	Sa_NOG-W25_01015
ST88_GI-3	group_610	hypothetical protein	35	35	1	1	603				944	956	955	_1724_	aureus_11819-97_00365	aureus_300-169_02282	aureus_COL_00432	aureus_ED98_00343	aureus_JKD6009_01296	aureus_JKD6159_00359	aureus_M013_00359	aureus_MSSA476_00353	aureus_MW2_00356	aureus_N315_00374	aureus_S2397_01807	aureus_str._Newman_00401	MRSA_CVM43477_00245	ST772-MRSA-V_00357	USA300_FPR3757_00385	aureus_21343_02562	BU_G0201_t8_01503	BU_G0202_t2_01040	BU_G0701_t5_01648	BU_G1905_t3_01677	BU_W13_t1_01588	HST-105_01551	Sa_aus0325_00328	Sa_NOG-W01_01653	Sa_NOG-W02_01340	Sa_NOG-W04_01524	Sa_NOG-W05_01562	Sa_NOG-W06_01424	Sa_NOG-W07_01318	Sa_NOG-W10_01656	Sa_NOG-W11_01825	Sa_NOG-W13_01420	Sa_NOG-W14_01454	Sa_NOG-W24_00992	Sa_NOG-W25_01016
ST88_GI-3	group_4341	hypothetical protein	35	35	1	1	604				662	662	662	_614_	aureus_11819-97_00366	aureus_300-169_02283	aureus_COL_00433	aureus_ED98_00344	aureus_JKD6009_01297	aureus_JKD6159_00360	aureus_M013_00360	aureus_MSSA476_00354	aureus_MW2_00357	aureus_N315_00375	aureus_S2397_01808	aureus_str._Newman_00402	MRSA_CVM43477_00244	ST772-MRSA-V_00358	USA300_FPR3757_00386	aureus_21343_02561	BU_G0201_t8_01504	BU_G0202_t2_01041	BU_G0701_t5_01649	BU_G1905_t3_01678	BU_W13_t1_01589	HST-105_01552	Sa_aus0325_00329	Sa_NOG-W01_01652	Sa_NOG-W02_01339	Sa_NOG-W04_01525	Sa_NOG-W05_01563	Sa_NOG-W06_01425	Sa_NOG-W07_01319	Sa_NOG-W10_01657	Sa_NOG-W11_01826	Sa_NOG-W13_01421	Sa_NOG-W14_01455	Sa_NOG-W24_00993	Sa_NOG-W25_01017
ST88_GI-3	yflT	putative heat induced stress protein	35	35	1	1	605				407	440	408	_1725_	aureus_11819-97_00367	aureus_300-169_02284	aureus_COL_00434	aureus_ED98_00345	aureus_JKD6009_01298	aureus_JKD6159_00361	aureus_M013_00361	aureus_MSSA476_00355	aureus_MW2_00358	aureus_N315_00376	aureus_S2397_01809	aureus_str._Newman_00403	MRSA_CVM43477_00243	ST772-MRSA-V_00359	USA300_FPR3757_00387	aureus_21343_02560	BU_G0201_t8_01505	BU_G0202_t2_01042	BU_G0701_t5_01650	BU_G1905_t3_01679	BU_W13_t1_01590	HST-105_01553	Sa_aus0325_00330	Sa_NOG-W01_01651	Sa_NOG-W02_01338	Sa_NOG-W04_01526	Sa_NOG-W05_01564	Sa_NOG-W06_01426	Sa_NOG-W07_01320	Sa_NOG-W10_01658	Sa_NOG-W11_01827	Sa_NOG-W13_01422	Sa_NOG-W14_01456	Sa_NOG-W24_00994	Sa_NOG-W25_01018
ST88_GI-3	xprT	putative xanthine phosphoribosyltransferase	35	35	1	1	606				578	578	578	_1493_	aureus_11819-97_00368	aureus_300-169_02285	aureus_COL_00435	aureus_ED98_00346	aureus_JKD6009_01299	aureus_JKD6159_00362	aureus_M013_00362	aureus_MSSA476_00356	aureus_MW2_00359	aureus_N315_00377	aureus_S2397_01810	aureus_str._Newman_00404	MRSA_CVM43477_00242	ST772-MRSA-V_00360	USA300_FPR3757_00388	aureus_21343_02559	BU_G0201_t8_01506	BU_G0202_t2_01043	BU_G0701_t5_01651	BU_G1905_t3_01680	BU_W13_t1_01591	HST-105_01554	Sa_aus0325_00331	Sa_NOG-W01_01650	Sa_NOG-W02_01337	Sa_NOG-W04_01527	Sa_NOG-W05_01565	Sa_NOG-W06_01427	Sa_NOG-W07_01321	Sa_NOG-W10_01659	Sa_NOG-W11_01828	Sa_NOG-W13_01423	Sa_NOG-W14_01457	Sa_NOG-W24_00995	Sa_NOG-W25_01019
ST88_GI-3	pbuX	NCS2 family nucleobase:cation symporter-2	35	35	1	1	607				1211	1268	1264	_224_	aureus_11819-97_00369	aureus_300-169_02286	aureus_COL_00436	aureus_ED98_00347	aureus_JKD6009_01300	aureus_JKD6159_00363	aureus_M013_00363	aureus_MSSA476_00357	aureus_MW2_00360	aureus_N315_00378	aureus_S2397_01811	aureus_str._Newman_00405	MRSA_CVM43477_00241	ST772-MRSA-V_00361	USA300_FPR3757_00389	aureus_21343_02558	BU_G0201_t8_01507	BU_G0202_t2_01044	BU_G0701_t5_01652	BU_G1905_t3_01681	BU_W13_t1_01592	HST-105_01555	Sa_aus0325_00332	Sa_NOG-W01_01649	Sa_NOG-W02_01336	Sa_NOG-W04_01528	Sa_NOG-W05_01566	Sa_NOG-W06_01428	Sa_NOG-W07_01322	Sa_NOG-W10_01660	Sa_NOG-W11_01829	Sa_NOG-W13_01424	Sa_NOG-W14_01458	Sa_NOG-W24_00996	Sa_NOG-W25_01020
ST88_GI-3	guaB	putative inosine-5'-monophosphate dehydrogenase	35	35	1	1	608				1466	1466	1466	_1066_	aureus_11819-97_00370	aureus_300-169_02287	aureus_COL_00437	aureus_ED98_00348	aureus_JKD6009_01301	aureus_JKD6159_00364	aureus_M013_00364	aureus_MSSA476_00358	aureus_MW2_00361	aureus_N315_00379	aureus_S2397_01812	aureus_str._Newman_00406	MRSA_CVM43477_00240	ST772-MRSA-V_00362	USA300_FPR3757_00390	aureus_21343_02557	BU_G0201_t8_01508	BU_G0202_t2_01045	BU_G0701_t5_01653	BU_G1905_t3_01682	BU_W13_t1_01593	HST-105_01556	Sa_aus0325_00333	Sa_NOG-W01_01648	Sa_NOG-W02_01335	Sa_NOG-W04_01529	Sa_NOG-W05_01567	Sa_NOG-W06_01429	Sa_NOG-W07_01323	Sa_NOG-W10_01661	Sa_NOG-W11_01830	Sa_NOG-W13_01425	Sa_NOG-W14_01459	Sa_NOG-W24_00997	Sa_NOG-W25_01021
ST88_GI-3	guaA	bifunctional GMP synthase/glutamine amidotransferase protein	35	35	1	1	614				1541	1541	1541	_941_	aureus_11819-97_00371	aureus_300-169_02288	aureus_COL_00438	aureus_ED98_00349	aureus_JKD6009_01302	aureus_JKD6159_00365	aureus_M013_00365	aureus_MSSA476_00359	aureus_MW2_00362	aureus_N315_00380	aureus_S2397_01813	aureus_str._Newman_00407	MRSA_CVM43477_00239	ST772-MRSA-V_00363	USA300_FPR3757_00391	aureus_21343_02556	BU_G0201_t8_01509	BU_G0202_t2_01046	BU_G0701_t5_01654	BU_G1905_t3_01683	BU_W13_t1_01594	HST-105_01557	Sa_aus0325_00334	Sa_NOG-W01_01647	Sa_NOG-W02_01334	Sa_NOG-W04_01530	Sa_NOG-W05_01568	Sa_NOG-W06_01430	Sa_NOG-W07_01324	Sa_NOG-W10_01662	Sa_NOG-W11_01831	Sa_NOG-W13_01426	Sa_NOG-W14_01460	Sa_NOG-W24_00998	Sa_NOG-W25_01022
ST88_GI-3	group_2197	abortive infection bacteriophage resistance protein	26	26	1	1	528	1	989		1106	1106	1106	_2305_	aureus_11819-97_00372	*	*	*	*	*	aureus_M013_00366	aureus_MSSA476_00360	aureus_MW2_00363	*	*	*	MRSA_CVM43477_00238	ST772-MRSA-V_00364	*	aureus_21343_02555	BU_G0201_t8_01510	BU_G0202_t2_01047	BU_G0701_t5_01655	BU_G1905_t3_01684	BU_W13_t1_01595	HST-105_01558	Sa_aus0325_00335	Sa_NOG-W01_01646	Sa_NOG-W02_01333	Sa_NOG-W04_01531	Sa_NOG-W05_01569	Sa_NOG-W06_01431	Sa_NOG-W07_01342	Sa_NOG-W10_01663	Sa_NOG-W11_01832	Sa_NOG-W13_01427	Sa_NOG-W14_01461	Sa_NOG-W24_00999	Sa_NOG-W25_01023
ST88_GI-3	group_2198	hypothetical protein	26	26	1	1	527	1	990		392	392	392	_2306_	aureus_11819-97_00373	*	*	*	*	*	aureus_M013_00367	aureus_MSSA476_00361	aureus_MW2_00364	*	*	*	MRSA_CVM43477_00237	ST772-MRSA-V_00365	*	aureus_21343_02554	BU_G0201_t8_01511	BU_G0202_t2_01048	BU_G0701_t5_01656	BU_G1905_t3_01685	BU_W13_t1_01596	HST-105_01559	Sa_aus0325_00336	Sa_NOG-W01_01645	Sa_NOG-W02_01332	Sa_NOG-W04_01532	Sa_NOG-W05_01570	Sa_NOG-W06_01432	Sa_NOG-W07_01343	Sa_NOG-W10_01664	Sa_NOG-W11_01833	Sa_NOG-W13_01428	Sa_NOG-W14_01462	Sa_NOG-W24_01000	Sa_NOG-W25_01024
ST88_GI-3	group_961	hypothetical protein	24	24	1	1	525	1	991		221	479	253	_2363_	aureus_11819-97_00374	*	*	*	*	*	*	aureus_MSSA476_00362	aureus_MW2_00365	*	*	*	*	ST772-MRSA-V_00366	*	aureus_21343_02553	BU_G0201_t8_01512	BU_G0202_t2_01049	BU_G0701_t5_01657	BU_G1905_t3_01686	BU_W13_t1_01597	HST-105_01560	Sa_aus0325_00337	Sa_NOG-W01_01644	Sa_NOG-W02_01331	Sa_NOG-W04_01533	Sa_NOG-W05_01571	Sa_NOG-W06_01433	Sa_NOG-W07_01344	Sa_NOG-W10_01665	Sa_NOG-W11_01834	Sa_NOG-W13_01429	Sa_NOG-W14_01463	Sa_NOG-W24_01001	Sa_NOG-W25_01025
ST88_GI-3	group_1509	hypothetical protein	22	22	1	1	514	1	992		185	584	547	_2395_	*	*	*	*	*	*	*	*	*	*	*	*	MRSA_CVM43477_00230	ST772-MRSA-V_00372	*	aureus_21343_02552	BU_G0201_t8_01513	BU_G0202_t2_01050	BU_G0701_t5_01658	BU_G1905_t3_01687	BU_W13_t1_01598	HST-105_01561	Sa_aus0325_00338	Sa_NOG-W01_01643	Sa_NOG-W02_01330	Sa_NOG-W04_01534	Sa_NOG-W05_01572	Sa_NOG-W06_01434	Sa_NOG-W07_01345	Sa_NOG-W10_01666	Sa_NOG-W11_01835	Sa_NOG-W13_01430	Sa_NOG-W14_01464	Sa_NOG-W24_01002	Sa_NOG-W25_01026
ST88_GI-3	group_612	hypothetical protein	33	33	1	1	650	1	993		152	152	152	_2072_	aureus_11819-97_00381	*	aureus_COL_00442	aureus_ED98_00353	aureus_JKD6009_01334	aureus_JKD6159_00370	aureus_M013_00372	aureus_MSSA476_00368	aureus_MW2_00371	aureus_N315_00384	*	aureus_str._Newman_00411	MRSA_CVM43477_00229	ST772-MRSA-V_00373	USA300_FPR3757_00395	aureus_21343_02551	BU_G0201_t8_01514	BU_G0202_t2_01051	BU_G0701_t5_01659	BU_G1905_t3_01688	BU_W13_t1_01599	HST-105_01562	Sa_aus0325_00339	Sa_NOG-W01_01642	Sa_NOG-W02_01329	Sa_NOG-W04_01535	Sa_NOG-W05_01573	Sa_NOG-W06_01435	Sa_NOG-W07_01346	Sa_NOG-W10_01667	Sa_NOG-W11_01836	Sa_NOG-W13_01431	Sa_NOG-W14_01465	Sa_NOG-W24_01003	Sa_NOG-W25_01027
ST88_GI-3	group_613	hypothetical protein	33	33	1	1	656	1	978		359	359	359	_2073_	aureus_11819-97_00385	aureus_300-169_02302	aureus_COL_00443	aureus_ED98_00354	aureus_JKD6009_01335	*	aureus_M013_00376	aureus_MSSA476_00372	aureus_MW2_00375	aureus_N315_00385	aureus_S2397_02120	aureus_str._Newman_00412	*	ST772-MRSA-V_00374	USA300_FPR3757_00396	aureus_21343_02550	BU_G0201_t8_01515	BU_G0202_t2_01052	BU_G0701_t5_01660	BU_G1905_t3_01689	BU_W13_t1_01600	HST-105_01563	Sa_aus0325_00340	Sa_NOG-W01_01641	Sa_NOG-W02_01328	Sa_NOG-W04_01536	Sa_NOG-W05_01574	Sa_NOG-W06_01436	Sa_NOG-W07_01347	Sa_NOG-W10_01668	Sa_NOG-W11_01837	Sa_NOG-W13_01432	Sa_NOG-W14_01466	Sa_NOG-W24_01004	Sa_NOG-W25_01028
ST88_GI-3	group_614	cobalt (Co2 ) ABC superfamily ATP binding cassette transporter, membrane protein	34	34	1	1	660	1	976		845	845	845	_1993_	aureus_11819-97_00386	aureus_300-169_02303	aureus_COL_00444	aureus_ED98_00355	aureus_JKD6009_01336	*	aureus_M013_00377	aureus_MSSA476_00373	aureus_MW2_00376	aureus_N315_00386	aureus_S2397_02119	aureus_str._Newman_00413	MRSA_CVM43477_01399	ST772-MRSA-V_00375	USA300_FPR3757_00397	aureus_21343_02549	BU_G0201_t8_01516	BU_G0202_t2_01053	BU_G0701_t5_01661	BU_G1905_t3_01690	BU_W13_t1_01601	HST-105_01564	Sa_aus0325_00341	Sa_NOG-W01_01640	Sa_NOG-W02_01327	Sa_NOG-W04_01537	Sa_NOG-W05_01575	Sa_NOG-W06_01437	Sa_NOG-W07_01348	Sa_NOG-W10_01669	Sa_NOG-W11_01838	Sa_NOG-W13_01433	Sa_NOG-W14_01467	Sa_NOG-W24_01005	Sa_NOG-W25_01029
ST88_GI-3	set6	superantigen-like protein	20	20	1	1	661	1	963		413	680	666	_2449_	*	*	*	*	*	*	*	*	*	*	*	*	*	*	*	aureus_21343_02548	BU_G0201_t8_01517	BU_G0202_t2_01054	BU_G0701_t5_01662	BU_G1905_t3_01691	BU_W13_t1_01602	HST-105_01565	Sa_aus0325_00342	Sa_NOG-W01_01639	Sa_NOG-W02_01326	Sa_NOG-W04_01538	Sa_NOG-W05_01576	Sa_NOG-W06_01438	Sa_NOG-W07_01349	Sa_NOG-W10_01670	Sa_NOG-W11_01839	Sa_NOG-W13_01434	Sa_NOG-W14_01468	Sa_NOG-W24_01006	Sa_NOG-W25_01030
ST88_GI-3	set7	superantigen-like protein	32	32	1	1	666	1	957		695	695	695	_2137_	aureus_11819-97_00388	*	aureus_COL_00446	aureus_ED98_00357	aureus_JKD6009_01338	*	aureus_M013_00380	aureus_MSSA476_00375	aureus_MW2_00378	aureus_N315_00388	*	aureus_str._Newman_00415	MRSA_CVM43477_01397	ST772-MRSA-V_00377	USA300_FPR3757_00399	aureus_21343_02547	BU_G0201_t8_01518	BU_G0202_t2_01055	BU_G0701_t5_01663	BU_G1905_t3_01692	BU_W13_t1_01603	HST-105_01566	Sa_aus0325_00343	Sa_NOG-W01_01638	Sa_NOG-W02_01325	Sa_NOG-W04_01539	Sa_NOG-W05_01577	Sa_NOG-W06_01439	Sa_NOG-W07_01350	Sa_NOG-W10_01671	Sa_NOG-W11_01840	Sa_NOG-W13_01435	Sa_NOG-W14_01469	Sa_NOG-W24_01007	Sa_NOG-W25_01031
ST88_GI-3	set8	superantigen-like protein	28	28	1	1	669	1	954		1058	1070	1068	_2244_	aureus_11819-97_00389	*	aureus_COL_00447	aureus_ED98_00358	*	*	*	aureus_MSSA476_00376	aureus_MW2_00379	aureus_N315_00389	*	aureus_str._Newman_00416	*	*	USA300_FPR3757_00400	aureus_21343_02546	BU_G0201_t8_01519	BU_G0202_t2_01056	BU_G0701_t5_01664	BU_G1905_t3_01693	BU_W13_t1_01604	HST-105_01567	Sa_aus0325_00344	Sa_NOG-W01_01637	Sa_NOG-W02_01324	Sa_NOG-W04_01540	Sa_NOG-W05_01578	Sa_NOG-W06_01440	Sa_NOG-W07_01351	Sa_NOG-W10_01672	Sa_NOG-W11_01841	Sa_NOG-W13_01436	Sa_NOG-W14_01470	Sa_NOG-W24_01008	Sa_NOG-W25_01032
ST88_GI-3	group_2199	superantigen-like protein	19	19	1	1	667	1	890		992	992	992	_2498_	*	*	*	*	*	*	*	*	*	*	*	*	*	*	*	aureus_21343_02545	BU_G0201_t8_01520	BU_G0202_t2_01057	BU_G0701_t5_01665	*	BU_W13_t1_01605	HST-105_01568	Sa_aus0325_00345	Sa_NOG-W01_01636	Sa_NOG-W02_01323	Sa_NOG-W04_01541	Sa_NOG-W05_01579	Sa_NOG-W06_01441	Sa_NOG-W07_01352	Sa_NOG-W10_01673	Sa_NOG-W11_01842	Sa_NOG-W13_01437	Sa_NOG-W14_01471	Sa_NOG-W24_01009	Sa_NOG-W25_01033
ST88_GI-3	set10	superantigen-like protein 5	20	20	1	1	678	1	906		704	704	704	_2470_	*	*	*	*	*	*	*	*	*	*	*	*	*	*	*	aureus_21343_02544	BU_G0201_t8_01521	BU_G0202_t2_01058	BU_G0701_t5_01666	BU_G1905_t3_01695	BU_W13_t1_01606	HST-105_01569	Sa_aus0325_00346	Sa_NOG-W01_01635	Sa_NOG-W02_01322	Sa_NOG-W04_01542	Sa_NOG-W05_01580	Sa_NOG-W06_01442	Sa_NOG-W07_01353	Sa_NOG-W10_01674	Sa_NOG-W11_01843	Sa_NOG-W13_01438	Sa_NOG-W14_01472	Sa_NOG-W24_01010	Sa_NOG-W25_01034
ST88_GI-3	group_2201	superantigen-like protein	20	20	1	1	679	1	907		698	698	698	_2471_	*	*	*	*	*	*	*	*	*	*	*	*	*	*	*	aureus_21343_02543	BU_G0201_t8_01522	BU_G0202_t2_01059	BU_G0701_t5_01667	BU_G1905_t3_01696	BU_W13_t1_01607	HST-105_01570	Sa_aus0325_00347	Sa_NOG-W01_01634	Sa_NOG-W02_01321	Sa_NOG-W04_01543	Sa_NOG-W05_01581	Sa_NOG-W06_01443	Sa_NOG-W07_01354	Sa_NOG-W10_01675	Sa_NOG-W11_01844	Sa_NOG-W13_01439	Sa_NOG-W14_01473	Sa_NOG-W24_01011	Sa_NOG-W25_01035
ST88_GI-3	set11	superantigen-like protein 7	20	20	1	1	680	1	908		695	695	695	_2472_	*	*	*	*	*	*	*	*	*	*	*	*	*	*	*	aureus_21343_02542	BU_G0201_t8_01523	BU_G0202_t2_01060	BU_G0701_t5_01668	BU_G1905_t3_01697	BU_W13_t1_01608	HST-105_01571	Sa_aus0325_00348	Sa_NOG-W01_01633	Sa_NOG-W02_01320	Sa_NOG-W04_01544	Sa_NOG-W05_01582	Sa_NOG-W06_01444	Sa_NOG-W07_01355	Sa_NOG-W10_01676	Sa_NOG-W11_01845	Sa_NOG-W13_01440	Sa_NOG-W14_01474	Sa_NOG-W24_01012	Sa_NOG-W25_01036
ST88_GI-3	set12	superantigen-like protein	31	31	1	1	692	1	949		698	698	698	_2143_	aureus_11819-97_00393	*	*	aureus_ED98_00362	aureus_JKD6009_00989	*	aureus_M013_00385	aureus_MSSA476_00381	aureus_MW2_00384	aureus_N315_00393	*	aureus_str._Newman_00421	MRSA_CVM43477_01392	ST772-MRSA-V_00382	USA300_FPR3757_00405	aureus_21343_02541	BU_G0201_t8_01524	BU_G0202_t2_01061	BU_G0701_t5_01669	BU_G1905_t3_01698	BU_W13_t1_01609	HST-105_01572	Sa_aus0325_00349	Sa_NOG-W01_01632	Sa_NOG-W02_01319	Sa_NOG-W04_01545	Sa_NOG-W05_01583	Sa_NOG-W06_01445	Sa_NOG-W07_01356	Sa_NOG-W10_01677	Sa_NOG-W11_01846	Sa_NOG-W13_01441	Sa_NOG-W14_01475	Sa_NOG-W24_01013	Sa_NOG-W25_01037
ST88_GI-3	set13	superantigen-like protein, exotoxin 13	33	33	1	1	697	1	946		311	698	686	_2056_	aureus_11819-97_00394	*	aureus_COL_00449	aureus_ED98_00363	aureus_JKD6009_00990	aureus_JKD6159_00385	aureus_M013_00386	aureus_MSSA476_00382	aureus_MW2_00385	aureus_N315_00394	*	aureus_str._Newman_00422	MRSA_CVM43477_01391	ST772-MRSA-V_00383	USA300_FPR3757_00406	aureus_21343_02540	BU_G0201_t8_01525	BU_G0202_t2_01062	BU_G0701_t5_01670	BU_G1905_t3_01699	BU_W13_t1_01610	HST-105_01573	Sa_aus0325_00350	Sa_NOG-W01_02682	Sa_NOG-W02_01318	Sa_NOG-W04_01546	Sa_NOG-W05_01584	Sa_NOG-W06_01446	Sa_NOG-W07_01357	Sa_NOG-W10_01678	Sa_NOG-W11_01847	Sa_NOG-W13_01442	Sa_NOG-W14_01476	Sa_NOG-W24_01014	Sa_NOG-W25_01038
ST88_GI-3	set14	superantigen-like protein, exotoxin 14	32	32	1	1	698	1	940		683	683	683	_2138_	aureus_11819-97_00395	*	aureus_COL_00450	aureus_ED98_00364	aureus_JKD6009_00991	*	aureus_M013_00387	aureus_MSSA476_00383	aureus_MW2_00386	aureus_N315_00395	*	aureus_str._Newman_00423	MRSA_CVM43477_01390	ST772-MRSA-V_00384	USA300_FPR3757_00407	aureus_21343_02539	BU_G0201_t8_01526	BU_G0202_t2_01063	BU_G0701_t5_01671	BU_G1905_t3_01700	BU_W13_t1_01611	HST-105_01574	Sa_aus0325_00351	Sa_NOG-W01_02681	Sa_NOG-W02_01317	Sa_NOG-W04_01547	Sa_NOG-W05_01585	Sa_NOG-W06_01447	Sa_NOG-W07_01358	Sa_NOG-W10_01679	Sa_NOG-W11_01848	Sa_NOG-W13_01443	Sa_NOG-W14_01477	Sa_NOG-W24_01015	Sa_NOG-W25_01039
ST88_GI-3	hsdM_1	Type I restriction-modification system methyltransferase subunit	26	26	1	1	716	1	939		1556	1556	1556	_2319_	aureus_11819-97_00396	aureus_300-169_02312	aureus_COL_00451	aureus_ED98_00365	aureus_JKD6009_00992	*	aureus_M013_00388	aureus_MSSA476_00384	aureus_MW2_00387	aureus_N315_00396	*	aureus_str._Newman_00424	MRSA_CVM43477_01389	ST772-MRSA-V_00385	USA300_FPR3757_00408	aureus_21343_02538	BU_G0201_t8_01527	BU_G0202_t2_01064	BU_G0701_t5_01672	*	*	HST-105_01575	Sa_aus0325_00352	*	Sa_NOG-W02_01316	*	*	Sa_NOG-W06_01448	Sa_NOG-W07_01359	Sa_NOG-W10_01680	Sa_NOG-W11_01849	Sa_NOG-W13_01444	Sa_NOG-W14_01478	*	*
ST88_GI-3	hsdS_1	restriction endonuclease S subunit	20	20	1	1	701	1	923		1187	1187	1187	_2473_	*	*	*	*	*	*	*	*	*	*	*	*	*	*	*	aureus_21343_02537	BU_G0201_t8_01528	BU_G0202_t2_01065	BU_G0701_t5_01673	BU_G1905_t3_02504	BU_W13_t1_02323	HST-105_01576	Sa_aus0325_00353	Sa_NOG-W01_02549	Sa_NOG-W02_01315	Sa_NOG-W04_02379	Sa_NOG-W05_02514	Sa_NOG-W06_01449	Sa_NOG-W07_01360	Sa_NOG-W10_01681	Sa_NOG-W11_01850	Sa_NOG-W13_01445	Sa_NOG-W14_01479	Sa_NOG-W24_02449	Sa_NOG-W25_02623
ST88_GI-3	set15	superantigen-like protein	20	20	1	1	700	1	922		692	692	692	_2474_	*	*	*	*	*	*	*	*	*	*	*	*	*	*	*	aureus_21343_02536	BU_G0201_t8_01529	BU_G0202_t2_01066	BU_G0701_t5_01674	BU_G1905_t3_02503	BU_W13_t1_02324	HST-105_01577	Sa_aus0325_00354	Sa_NOG-W01_02548	Sa_NOG-W02_01314	Sa_NOG-W04_02380	Sa_NOG-W05_02513	Sa_NOG-W06_01450	Sa_NOG-W07_01361	Sa_NOG-W10_01682	Sa_NOG-W11_01851	Sa_NOG-W13_01446	Sa_NOG-W14_01480	Sa_NOG-W24_02450	Sa_NOG-W25_02622
ST88_GI-3	group_2205	hypothetical protein	20	20	1	1	699	1	921		1502	1502	1502	_2475_	*	*	*	*	*	*	*	*	*	*	*	*	*	*	*	aureus_21343_02535	BU_G0201_t8_01530	BU_G0202_t2_01067	BU_G0701_t5_01675	BU_G1905_t3_02502	BU_W13_t1_02325	HST-105_01578	Sa_aus0325_00355	Sa_NOG-W01_02547	Sa_NOG-W02_01313	Sa_NOG-W04_02381	Sa_NOG-W05_02512	Sa_NOG-W06_01451	Sa_NOG-W07_01362	Sa_NOG-W10_01683	Sa_NOG-W11_01852	Sa_NOG-W13_01447	Sa_NOG-W14_01481	Sa_NOG-W24_02451	Sa_NOG-W25_02621
ST88_GI-3	group_4807	hypothetical protein	35	35	1	1	724				308	308	308	_1082_	aureus_11819-97_00400	aureus_300-169_02316	aureus_COL_00455	aureus_ED98_00369	aureus_JKD6009_00996	aureus_JKD6159_00391	aureus_M013_00392	aureus_MSSA476_00388	aureus_MW2_00391	aureus_N315_00400	aureus_S2397_00998	aureus_str._Newman_00428	MRSA_CVM43477_01385	ST772-MRSA-V_00389	USA300_FPR3757_00412	aureus_21343_02534	BU_G0201_t8_01531	BU_G0202_t2_01068	BU_G0701_t5_01676	BU_G1905_t3_02501	BU_W13_t1_02326	HST-105_01579	Sa_aus0325_00356	Sa_NOG-W01_02546	Sa_NOG-W02_01312	Sa_NOG-W04_02382	Sa_NOG-W05_02511	Sa_NOG-W06_01452	Sa_NOG-W07_01363	Sa_NOG-W10_01684	Sa_NOG-W11_01853	Sa_NOG-W13_01448	Sa_NOG-W14_01482	Sa_NOG-W24_02452	Sa_NOG-W25_02620
ST88_GI-3	lpl3	staphylococcal tandem lipoprotein	20	20	1	1	725	5	10		809	809	809	_2476_	*	*	*	*	*	*	*	*	*	*	*	*	*	*	*	aureus_21343_02533	BU_G0201_t8_01532	BU_G0202_t2_01069	BU_G0701_t5_01677	BU_G1905_t3_02500	BU_W13_t1_02327	HST-105_01580	Sa_aus0325_00357	Sa_NOG-W01_02545	Sa_NOG-W02_01311	Sa_NOG-W04_02383	Sa_NOG-W05_02510	Sa_NOG-W06_01453	Sa_NOG-W07_02483	Sa_NOG-W10_01685	Sa_NOG-W11_01854	Sa_NOG-W13_01449	Sa_NOG-W14_01483	Sa_NOG-W24_02453	Sa_NOG-W25_02619
ST88_GI-3	lpl8	tandem lipoprotein	20	20	1	1	726	5	11		752	776	771	_2450_	*	*	*	*	*	*	*	*	*	*	*	*	*	*	*	aureus_21343_02532	BU_G0201_t8_01533	BU_G0202_t2_01070	BU_G0701_t5_01678	BU_G1905_t3_02499	BU_W13_t1_02328	HST-105_01581	Sa_aus0325_00358	Sa_NOG-W01_02544	Sa_NOG-W02_01310	Sa_NOG-W04_02384	Sa_NOG-W05_02509	Sa_NOG-W06_01454	Sa_NOG-W07_02484	Sa_NOG-W10_01686	Sa_NOG-W11_01855	Sa_NOG-W13_01450	Sa_NOG-W14_01484	Sa_NOG-W24_02454	Sa_NOG-W25_02618
ST88_GI-3	lpl2	staphylococcal tandem lipoprotein	21	21	1	1	727	5	63		815	815	815	_2420_	*	*	*	*	*	*	aureus_M013_00403	*	*	*	*	*	*	*	*	aureus_21343_02531	BU_G0201_t8_01534	BU_G0202_t2_01071	BU_G0701_t5_01679	BU_G1905_t3_02498	BU_W13_t1_02329	HST-105_01582	Sa_aus0325_00359	Sa_NOG-W01_02543	Sa_NOG-W02_01309	Sa_NOG-W04_02385	Sa_NOG-W05_02508	Sa_NOG-W06_01455	Sa_NOG-W07_02485	Sa_NOG-W10_01687	Sa_NOG-W11_01856	Sa_NOG-W13_01451	Sa_NOG-W14_01485	Sa_NOG-W24_02455	Sa_NOG-W25_02617
ST88_GI-3	group_2207	putative membrane protein	20	20	1	1	728	5	64		1322	1322	1322	_2477_	*	*	*	*	*	*	*	*	*	*	*	*	*	*	*	aureus_21343_02530	BU_G0201_t8_01535	BU_G0202_t2_01072	BU_G0701_t5_01680	BU_G1905_t3_02497	BU_W13_t1_02330	HST-105_01583	Sa_aus0325_00360	Sa_NOG-W01_02542	Sa_NOG-W02_01308	Sa_NOG-W04_02386	Sa_NOG-W05_02507	Sa_NOG-W06_01456	Sa_NOG-W07_02486	Sa_NOG-W10_01688	Sa_NOG-W11_01857	Sa_NOG-W13_01452	Sa_NOG-W14_01486	Sa_NOG-W24_02456	Sa_NOG-W25_02616
ST88_GI-3	group_2208	hypothetical protein	20	20	1	1	729	5	65		323	323	323	_2478_	*	*	*	*	*	*	*	*	*	*	*	*	*	*	*	aureus_21343_02529	BU_G0201_t8_01536	BU_G0202_t2_01073	BU_G0701_t5_01681	BU_G1905_t3_02496	BU_W13_t1_02331	HST-105_01584	Sa_aus0325_00361	Sa_NOG-W01_02541	Sa_NOG-W02_01307	Sa_NOG-W04_02387	Sa_NOG-W05_02506	Sa_NOG-W06_01457	Sa_NOG-W07_02487	Sa_NOG-W10_01689	Sa_NOG-W11_01858	Sa_NOG-W13_01453	Sa_NOG-W14_01487	Sa_NOG-W24_02457	Sa_NOG-W25_02615
ST88_GI-3	group_2209	hypothetical protein	20	20	1	1	730	5	1		296	296	296	_2479_	*	*	*	*	*	*	*	*	*	*	*	*	*	*	*	aureus_21343_02528	BU_G0201_t8_01537	BU_G0202_t2_01074	BU_G0701_t5_01682	BU_G1905_t3_02495	BU_W13_t1_02332	HST-105_01585	Sa_aus0325_00362	Sa_NOG-W01_02540	Sa_NOG-W02_01306	Sa_NOG-W04_02388	Sa_NOG-W05_02505	Sa_NOG-W06_01458	Sa_NOG-W07_02488	Sa_NOG-W10_01690	Sa_NOG-W11_01859	Sa_NOG-W13_01454	Sa_NOG-W14_01488	Sa_NOG-W24_02458	Sa_NOG-W25_02614
ST88_GI-4	group_2126	hypothetical protein	20	20	1	1	2877	1	1144		152	152	152	_2455_	*	*	*	*	*	*	*	*	*	*	*	*	*	*	*	aureus_21343_00931	BU_G0201_t8_00649	BU_G0202_t2_00275	BU_G0701_t5_00276	BU_G1905_t3_00273	BU_W13_t1_00816	HST-105_00744	Sa_aus0325_00793	Sa_NOG-W01_00676	Sa_NOG-W02_00272	Sa_NOG-W04_00275	Sa_NOG-W05_00275	Sa_NOG-W06_00971	Sa_NOG-W07_00780	Sa_NOG-W10_00275	Sa_NOG-W11_00275	Sa_NOG-W13_00445	Sa_NOG-W14_00475	Sa_NOG-W24_00267	Sa_NOG-W25_00100
ST88_GI-4	group_2127	hypothetical protein	20	20	1	1	2876	1	1143		242	242	242	_2456_	*	*	*	*	*	*	*	*	*	*	*	*	*	*	*	aureus_21343_00930	BU_G0201_t8_00650	BU_G0202_t2_00274	BU_G0701_t5_00275	BU_G1905_t3_00274	BU_W13_t1_00817	HST-105_00743	Sa_aus0325_00794	Sa_NOG-W01_00675	Sa_NOG-W02_00273	Sa_NOG-W04_00274	Sa_NOG-W05_00274	Sa_NOG-W06_00970	Sa_NOG-W07_00781	Sa_NOG-W10_00274	Sa_NOG-W11_00274	Sa_NOG-W13_00444	Sa_NOG-W14_00474	Sa_NOG-W24_00266	Sa_NOG-W25_00099
ST88_GI-4	group_2128	Integrase core domain protein	20	20	1	1	2875	1	1142		491	491	491	_2457_	*	*	*	*	*	*	*	*	*	*	*	*	*	*	*	aureus_21343_00929	BU_G0201_t8_00651	BU_G0202_t2_00273	BU_G0701_t5_00274	BU_G1905_t3_00275	BU_W13_t1_00818	HST-105_00742	Sa_aus0325_00795	Sa_NOG-W01_00674	Sa_NOG-W02_00274	Sa_NOG-W04_00273	Sa_NOG-W05_00273	Sa_NOG-W06_00969	Sa_NOG-W07_00782	Sa_NOG-W10_00273	Sa_NOG-W11_00273	Sa_NOG-W13_00443	Sa_NOG-W14_00473	Sa_NOG-W24_00265	Sa_NOG-W25_00098
ST88_GI-4	group_2129	hypothetical protein	20	20	1	1	2874	1	1141		647	647	647	_2458_	*	*	*	*	*	*	*	*	*	*	*	*	*	*	*	aureus_21343_00928	BU_G0201_t8_00652	BU_G0202_t2_00272	BU_G0701_t5_00273	BU_G1905_t3_00276	BU_W13_t1_00819	HST-105_00741	Sa_aus0325_00796	Sa_NOG-W01_00673	Sa_NOG-W02_00275	Sa_NOG-W04_00272	Sa_NOG-W05_00272	Sa_NOG-W06_00968	Sa_NOG-W07_00783	Sa_NOG-W10_00272	Sa_NOG-W11_00272	Sa_NOG-W13_00442	Sa_NOG-W14_00472	Sa_NOG-W24_00264	Sa_NOG-W25_00097
ST88_GI-4	group_2130	hypothetical protein	20	20	1	1	2873	1	1140		407	407	407	_2459_	*	*	*	*	*	*	*	*	*	*	*	*	*	*	*	aureus_21343_00927	BU_G0201_t8_00653	BU_G0202_t2_00271	BU_G0701_t5_00272	BU_G1905_t3_00277	BU_W13_t1_00820	HST-105_00740	Sa_aus0325_00797	Sa_NOG-W01_00672	Sa_NOG-W02_00276	Sa_NOG-W04_00271	Sa_NOG-W05_00271	Sa_NOG-W06_00967	Sa_NOG-W07_00784	Sa_NOG-W10_00271	Sa_NOG-W11_00271	Sa_NOG-W13_00441	Sa_NOG-W14_00471	Sa_NOG-W24_00263	Sa_NOG-W25_00096
ST88_GI-4	group_373	hypothetical protein	19	19	1	1	2872	1	1139		251	764	723	_2500_	*	*	*	*	*	*	*	*	*	*	*	*	*	*	*	aureus_21343_00926	BU_G0201_t8_00654	BU_G0202_t2_00270	BU_G0701_t5_00271	BU_G1905_t3_00278	BU_W13_t1_00821	HST-105_00739	Sa_aus0325_00798	Sa_NOG-W01_00671	Sa_NOG-W02_00277	Sa_NOG-W04_00270	Sa_NOG-W05_00270	*	Sa_NOG-W07_00785	Sa_NOG-W10_00270	Sa_NOG-W11_00270	Sa_NOG-W13_00440	Sa_NOG-W14_00470	Sa_NOG-W24_00262	Sa_NOG-W25_00095
ST88_GI-4	group_374	hypothetical protein	2	2	1	1	2871	1	1138		191	380	285	_3712_	*	*	*	*	*	*	*	*	*	*	*	*	*	*	*	*	*	*	*	*	*	*	Sa_aus0325_00799	*	*	*	*	*	*	*	*	*	*	Sa_NOG-W24_00811	*
ST88_GI-4	group_2131	hypothetical protein	20	20	1	1	388	1	1137		392	392	392	_2460_	*	*	*	*	*	*	*	*	*	*	*	*	*	*	*	aureus_21343_00925	BU_G0201_t8_00655	BU_G0202_t2_00269	BU_G0701_t5_00270	BU_G1905_t3_00279	BU_W13_t1_00822	HST-105_00738	Sa_aus0325_00800	Sa_NOG-W01_00670	Sa_NOG-W02_00278	Sa_NOG-W04_00269	Sa_NOG-W05_00269	Sa_NOG-W06_00171	Sa_NOG-W07_00786	Sa_NOG-W10_00269	Sa_NOG-W11_00269	Sa_NOG-W13_00439	Sa_NOG-W14_00469	Sa_NOG-W24_00810	Sa_NOG-W25_00094
ST88_GI-4	group_851	hypothetical protein	20	20	1	1	389	1	1136		512	512	512	_2490_	*	*	*	*	*	*	*	*	*	*	*	*	*	*	*	aureus_21343_00924	BU_G0201_t8_00656	BU_G0202_t2_00268	BU_G0701_t5_00269	BU_G1905_t3_00280	BU_W13_t1_00823	HST-105_00737	Sa_aus0325_00801	Sa_NOG-W01_00669	Sa_NOG-W02_00279	Sa_NOG-W04_00268	Sa_NOG-W05_00268	Sa_NOG-W06_00172	Sa_NOG-W07_00787	Sa_NOG-W10_00268	Sa_NOG-W11_00268	Sa_NOG-W13_00438	Sa_NOG-W14_00468	Sa_NOG-W24_00809	Sa_NOG-W25_00093
ST88_GI-4	group_2132	hypothetical protein	20	20	1	1	390	1	1135		608	608	608	_2461_	*	*	*	*	*	*	*	*	*	*	*	*	*	*	*	aureus_21343_01877	BU_G0201_t8_00657	BU_G0202_t2_00267	BU_G0701_t5_00268	BU_G1905_t3_00281	BU_W13_t1_00824	HST-105_00736	Sa_aus0325_00802	Sa_NOG-W01_00668	Sa_NOG-W02_00280	Sa_NOG-W04_00267	Sa_NOG-W05_00267	Sa_NOG-W06_00173	Sa_NOG-W07_00788	Sa_NOG-W10_00267	Sa_NOG-W11_00267	Sa_NOG-W13_00437	Sa_NOG-W14_00467	Sa_NOG-W24_00808	Sa_NOG-W25_00092
ST88_GI-4	group_2133	hypothetical protein	27	27	1	1	1200	1	1134		323	323	323	_2264_	aureus_11819-97_00824	*	aureus_COL_00817	aureus_ED98_00729	aureus_JKD6009_00481	*	*	*	*	aureus_N315_00762	*	aureus_str._Newman_00796	*	*	USA300_FPR3757_00775	aureus_21343_01876	BU_G0201_t8_00658	BU_G0202_t2_00266	BU_G0701_t5_00267	BU_G1905_t3_00282	BU_W13_t1_00825	HST-105_00735	Sa_aus0325_00803	Sa_NOG-W01_00667	Sa_NOG-W02_00281	Sa_NOG-W04_00266	Sa_NOG-W05_00266	Sa_NOG-W06_00174	Sa_NOG-W07_00789	Sa_NOG-W10_00266	Sa_NOG-W11_00266	Sa_NOG-W13_00436	Sa_NOG-W14_00466	Sa_NOG-W24_00807	Sa_NOG-W25_00091
ST88_GI-4	group_2134	hypothetical protein	20	20	1	1	387	1	1133		248	248	248	_2462_	*	*	*	*	*	*	*	*	*	*	*	*	*	*	*	aureus_21343_01875	BU_G0201_t8_00659	BU_G0202_t2_00265	BU_G0701_t5_00266	BU_G1905_t3_00283	BU_W13_t1_00826	HST-105_00734	Sa_aus0325_00804	Sa_NOG-W01_00666	Sa_NOG-W02_00282	Sa_NOG-W04_00265	Sa_NOG-W05_00265	Sa_NOG-W06_00175	Sa_NOG-W07_00790	Sa_NOG-W10_00265	Sa_NOG-W11_00265	Sa_NOG-W13_00435	Sa_NOG-W14_00465	Sa_NOG-W24_00806	Sa_NOG-W25_00090
ST88_GI-5	hsdS_2	restriction endonuclease S subunit	20	20	1	1	4869	1	138		1235	1238	1235	_2486_	*	*	*	*	*	*	*	*	*	*	*	*	*	*	*	aureus_21343_01106	BU_G0201_t8_02668	BU_G0202_t2_02575	BU_G0701_t5_02313	BU_G1905_t3_02645	BU_W13_t1_02586	HST-105_02561	Sa_aus0325_01715	Sa_NOG-W01_02274	Sa_NOG-W02_02431	Sa_NOG-W04_02527	Sa_NOG-W05_02614	Sa_NOG-W06_02350	Sa_NOG-W07_02629	Sa_NOG-W10_02058	Sa_NOG-W11_02557	Sa_NOG-W13_02618	Sa_NOG-W14_01854	Sa_NOG-W24_02532	Sa_NOG-W25_02265
ST88_GI-5	hsdM_2	Type I restriction-modification system methyltransferase subunit	21	21	1	1	4868	1	188		1556	1556	1556	_2439_	aureus_11819-97_01791	*	aureus_COL_01778	aureus_ED98_01754	*	*	*	aureus_MSSA476_01723	aureus_MW2_01744	aureus_N315_01682	*	aureus_str._Newman_01780	MRSA_CVM43477_01485	*	USA300_FPR3757_01793	aureus_21343_01107	*	BU_G0202_t2_02574	BU_G0701_t5_02312	*	*	HST-105_02560	Sa_aus0325_01716	Sa_NOG-W01_02273	Sa_NOG-W02_02430	*	*	Sa_NOG-W06_02349	*	Sa_NOG-W10_02057	*	Sa_NOG-W13_02617	Sa_NOG-W14_01853	*	Sa_NOG-W25_02264
ST88_GI-5	group_1075	glutamyl endopeptidase	30	30	1	1	3330	1	183		224	719	694	_2171_	aureus_11819-97_01792	*	aureus_COL_01779	aureus_ED98_01755	*	*	*	aureus_MSSA476_01724	aureus_MW2_01745	aureus_N315_01683	aureus_S2397_01407	aureus_str._Newman_01781	MRSA_CVM43477_01486	*	USA300_FPR3757_01794	aureus_21343_01108	BU_G0201_t8_02548	BU_G0202_t2_02573	BU_G0701_t5_02311	BU_G1905_t3_02464	BU_W13_t1_02691	HST-105_02559	Sa_aus0325_01717	Sa_NOG-W01_02272	Sa_NOG-W02_02429	Sa_NOG-W04_02377	Sa_NOG-W05_02474	Sa_NOG-W06_02348	Sa_NOG-W07_02419	Sa_NOG-W10_02056	Sa_NOG-W11_02448	Sa_NOG-W13_02616	Sa_NOG-W14_01852	Sa_NOG-W24_02447	Sa_NOG-W25_02263
ST88_GI-5	group_1723	glutamyl endopeptidase	27	27	1	1	3329	1	182		719	719	719	_2260_	aureus_11819-97_01793	*	aureus_COL_01781	aureus_ED98_01756	*	*	*	*	*	aureus_N315_01684	*	aureus_str._Newman_01783	MRSA_CVM43477_01488	*	USA300_FPR3757_01796	aureus_21343_01592	BU_G0201_t8_02547	BU_G0202_t2_02572	BU_G0701_t5_02310	BU_G1905_t3_02463	BU_W13_t1_02690	HST-105_02329	Sa_aus0325_01718	Sa_NOG-W01_02271	Sa_NOG-W02_02428	Sa_NOG-W04_02376	Sa_NOG-W05_02473	Sa_NOG-W06_02347	Sa_NOG-W07_02418	Sa_NOG-W10_02055	Sa_NOG-W11_02447	Sa_NOG-W13_02615	Sa_NOG-W14_01851	Sa_NOG-W24_02446	Sa_NOG-W25_02262
ST88_GI-5	group_1722	glutamyl endopeptidase	21	21	1	1	3328	1	141		716	716	716	_2426_	*	*	*	*	*	*	*	*	*	*	aureus_S2397_01405	*	*	*	*	aureus_21343_01593	BU_G0201_t8_02546	BU_G0202_t2_02571	BU_G0701_t5_02309	BU_G1905_t3_02462	BU_W13_t1_02689	HST-105_02330	Sa_aus0325_01719	Sa_NOG-W01_02270	Sa_NOG-W02_02427	Sa_NOG-W04_02375	Sa_NOG-W05_02472	Sa_NOG-W06_02346	Sa_NOG-W07_02417	Sa_NOG-W10_02054	Sa_NOG-W11_02446	Sa_NOG-W13_02614	Sa_NOG-W14_01850	Sa_NOG-W24_02445	Sa_NOG-W25_02261
ST88_GI-5	group_1721	glutamyl endopeptidase	21	21	1	1	3326	1	143		719	719	719	_2425_	*	*	*	*	*	aureus_JKD6159_01752	*	*	*	*	*	*	*	*	*	aureus_21343_01595	BU_G0201_t8_02544	BU_G0202_t2_02569	BU_G0701_t5_02307	BU_G1905_t3_02460	BU_W13_t1_02687	HST-105_02332	Sa_aus0325_01720	Sa_NOG-W01_02268	Sa_NOG-W02_02425	Sa_NOG-W04_02373	Sa_NOG-W05_02470	Sa_NOG-W06_02344	Sa_NOG-W07_02415	Sa_NOG-W10_02052	Sa_NOG-W11_02444	Sa_NOG-W13_02612	Sa_NOG-W14_01848	Sa_NOG-W24_02443	Sa_NOG-W25_02259
ST88_GI-5	group_1720	glutamyl endopeptidase	21	21	1	1	2633	1	144		722	722	722	_2424_	*	*	*	*	*	aureus_JKD6159_01753	*	*	*	*	*	*	*	*	*	aureus_21343_01596	BU_G0201_t8_02543	BU_G0202_t2_02568	BU_G0701_t5_02306	BU_G1905_t3_02459	BU_W13_t1_02686	HST-105_02333	Sa_aus0325_01721	Sa_NOG-W01_02267	Sa_NOG-W02_02424	Sa_NOG-W04_02372	Sa_NOG-W05_02469	Sa_NOG-W06_02343	Sa_NOG-W07_02414	Sa_NOG-W10_02051	Sa_NOG-W11_02443	Sa_NOG-W13_02611	Sa_NOG-W14_01847	Sa_NOG-W24_02442	Sa_NOG-W25_02258
ST88_GI-5	splB	glutamyl endopeptidase	30	30	1	1	3323	1	180		164	722	703	_2180_	aureus_11819-97_01796	*	aureus_COL_01783	aureus_ED98_01758	*	*	*	aureus_MSSA476_01726	aureus_MW2_01747	aureus_N315_01686	aureus_S2397_01402	aureus_str._Newman_01785	MRSA_CVM43477_01490	*	USA300_FPR3757_01798	aureus_21343_01597	BU_G0201_t8_02542	BU_G0202_t2_02567	BU_G0701_t5_02305	BU_G1905_t3_02458	BU_W13_t1_02685	HST-105_02334	Sa_aus0325_01722	Sa_NOG-W01_02266	Sa_NOG-W02_02423	Sa_NOG-W04_02371	Sa_NOG-W05_02468	Sa_NOG-W06_02342	Sa_NOG-W07_02413	Sa_NOG-W10_02050	Sa_NOG-W11_02442	Sa_NOG-W13_02610	Sa_NOG-W14_01846	Sa_NOG-W24_02441	Sa_NOG-W25_02257
ST88_GI-5	group_688	glutamyl endopeptidase	30	30	1	1	3322	1	179		329	716	695	_2197_	aureus_11819-97_01797	*	aureus_COL_01784	aureus_ED98_01759	*	aureus_JKD6159_01754	*	aureus_MSSA476_01727	aureus_MW2_01748	aureus_N315_01687	*	aureus_str._Newman_01786	MRSA_CVM43477_01491	*	USA300_FPR3757_01799	aureus_21343_01598	BU_G0201_t8_02541	BU_G0202_t2_02566	BU_G0701_t5_02304	BU_G1905_t3_02457	BU_W13_t1_02684	HST-105_02335	Sa_aus0325_01723	Sa_NOG-W01_02265	Sa_NOG-W02_02422	Sa_NOG-W04_02370	Sa_NOG-W05_02467	Sa_NOG-W06_02341	Sa_NOG-W07_02412	Sa_NOG-W10_02049	Sa_NOG-W11_02441	Sa_NOG-W13_02609	Sa_NOG-W14_01845	Sa_NOG-W24_02440	Sa_NOG-W25_02256
ST88_GI-5	group_2297	hypothetical protein	20	20	1	1	3317	1	175		581	581	581	_2483_	*	*	*	*	*	*	*	*	*	*	*	*	*	*	*	aureus_21343_01599	BU_G0201_t8_02540	BU_G0202_t2_02565	BU_G0701_t5_02303	BU_G1905_t3_02456	BU_W13_t1_02683	HST-105_02336	Sa_aus0325_01724	Sa_NOG-W01_02264	Sa_NOG-W02_02421	Sa_NOG-W04_02369	Sa_NOG-W05_02466	Sa_NOG-W06_02340	Sa_NOG-W07_02411	Sa_NOG-W10_02048	Sa_NOG-W11_02440	Sa_NOG-W13_02608	Sa_NOG-W14_01844	Sa_NOG-W24_02439	Sa_NOG-W25_02255
ST88_GI-5	group_1074	hypothetical protein	29	29	1	1	3315	1	177		218	698	317	_2203_	aureus_11819-97_01799	*	aureus_COL_01786	aureus_ED98_01761	*	*	*	aureus_MSSA476_01729	aureus_MW2_01750	aureus_N315_01689	*	aureus_str._Newman_01788	MRSA_CVM43477_01493	*	USA300_FPR3757_01801	aureus_21343_01600	BU_G0201_t8_02539	BU_G0202_t2_02564	BU_G0701_t5_02302	BU_G1905_t3_02455	BU_W13_t1_02475	HST-105_02337	Sa_aus0325_01725	Sa_NOG-W01_02263	Sa_NOG-W02_02420	Sa_NOG-W04_02368	Sa_NOG-W05_02465	Sa_NOG-W06_02339	Sa_NOG-W07_02410	Sa_NOG-W10_02047	Sa_NOG-W11_02439	Sa_NOG-W13_02532	Sa_NOG-W14_01843	Sa_NOG-W24_02438	Sa_NOG-W25_02254
ST88_GI-5	group_2296	hypothetical protein	24	24	1	1	3314	1	176		473	473	473	_2357_	*	*	*	aureus_ED98_01762	*	*	*	*	*	aureus_N315_01690	*	*	MRSA_CVM43477_01494	ST772-MRSA-V_01864	*	aureus_21343_01601	BU_G0201_t8_02538	BU_G0202_t2_02563	BU_G0701_t5_02301	BU_G1905_t3_02454	BU_W13_t1_02474	HST-105_02338	Sa_aus0325_01726	Sa_NOG-W01_02262	Sa_NOG-W02_02419	Sa_NOG-W04_02367	Sa_NOG-W05_02464	Sa_NOG-W06_02338	Sa_NOG-W07_02409	Sa_NOG-W10_02046	Sa_NOG-W11_02438	Sa_NOG-W13_02531	Sa_NOG-W14_01842	Sa_NOG-W24_02437	Sa_NOG-W25_02253
ST88_GI-5	group_1073	hypothetical protein	25	25	1	1	3293	1	165		791	791	791	_2325_	*	*	*	aureus_ED98_01763	*	aureus_JKD6159_01758	*	*	*	aureus_N315_01691	*	*	MRSA_CVM43477_01495	ST772-MRSA-V_01865	*	aureus_21343_01602	BU_G0201_t8_02537	BU_G0202_t2_02562	BU_G0701_t5_02300	BU_G1905_t3_02453	BU_W13_t1_02473	HST-105_02339	Sa_aus0325_01727	Sa_NOG-W01_02261	Sa_NOG-W02_02418	Sa_NOG-W04_02366	Sa_NOG-W05_02463	Sa_NOG-W06_02337	Sa_NOG-W07_02408	Sa_NOG-W10_02045	Sa_NOG-W11_02437	Sa_NOG-W13_02530	Sa_NOG-W14_01841	Sa_NOG-W24_02436	Sa_NOG-W25_02252
ST88_GI-5	group_2295	hypothetical protein	20	20	1	1	3292	1	161		221	221	221	_2482_	*	*	*	*	*	*	*	*	*	*	*	*	*	*	*	aureus_21343_01603	BU_G0201_t8_02536	BU_G0202_t2_02561	BU_G0701_t5_02299	BU_G1905_t3_02452	BU_W13_t1_02472	HST-105_02340	Sa_aus0325_01728	Sa_NOG-W01_02260	Sa_NOG-W02_02417	Sa_NOG-W04_02365	Sa_NOG-W05_02462	Sa_NOG-W06_02336	Sa_NOG-W07_02407	Sa_NOG-W10_02044	Sa_NOG-W11_02436	Sa_NOG-W13_02529	Sa_NOG-W14_01840	Sa_NOG-W24_02435	Sa_NOG-W25_02251
